# Supplementary material for: Assessment of Dust, Chemical, Microbiological Pollutions and Microclimatic Parameters of Indoor Air in Sports Facilities
Source: Int J Environ Res Public Health. 2023 Jan 14;20(2):1551. doi: 10.3390/ijerph20021551 (PMC9865041; doi:10.3390/ijerph20021551)
Supplement: Supplementary file 1 [file ijerph-20-01551-s001.zip]

Archive with 6 entries (6 files):
- Figure S1.pdf
- Table S1.pdf
- Table S2.pdf
- Table S3.pdf
- Table S4.xlsx
- Table S5.xlsx
