# Supplementary material for: Assessment of Dust, Chemical, Microbiological Pollutions and Microclimatic Parameters of Indoor Air in Sports Facilities
Source: Int J Environ Res Public Health. 2023 Jan 14;20(2):1551. doi: 10.3390/ijerph20021551 (PMC9865041; doi:10.3390/ijerph20021551)
Supplement: Supplementary file 1 [file ijerph-20-01551-s001.zip › Table S4.xlsx]

## Sheet: Tmp export tabular
Genus	Taxonomy	Abundance
		Atmosperic air	Sport facilities air
Acinetobacter	Bacteria; Proteobacteria; Gammaproteobacteria; Pseudomonadales; Moraxellaceae; Acinetobacter	0.00375648	0.00323984
Amycolatopsis	Bacteria; Actinobacteria; Actinobacteria; Actinomycetales; Pseudonocardiaceae; Amycolatopsis	0	1.82013e-05
Arthrobacter	Bacteria; Actinobacteria; Actinobacteria; Actinomycetales; Micrococcaceae; Arthrobacter	0.000259067	0.000291221
Brevundimonas	Bacteria; Proteobacteria; Alphaproteobacteria; Caulobacterales; Caulobacteraceae; Brevundimonas	6.47668e-05	7.28054e-05
Cc_115	Bacteria; Firmicutes; Erysipelotrichi; Erysipelotrichales; Erysipelotrichaceae; Cc_115	0	1.82013e-05
Cellulosimicrobium	Bacteria; Actinobacteria; Actinobacteria; Actinomycetales; Promicromonosporaceae; Cellulosimicrobium	0.787263	0.778744
Corynebacterium	Bacteria; Actinobacteria; Actinobacteria; Actinomycetales; Corynebacteriaceae; Corynebacterium	6.47668e-05	7.28054e-05
Enhydrobacter	Bacteria; Proteobacteria; Gammaproteobacteria; Pseudomonadales; Moraxellaceae; Enhydrobacter	0	0.000182013
Escherichia	Bacteria; Proteobacteria; Gammaproteobacteria; Enterobacteriales; Enterobacteriaceae; Escherichia	0.00200777	0.0013105
Finegoldia	Bacteria; Firmicutes; Clostridia; Clostridiales; [Tissierellaceae]; Finegoldia	4.31779e-05	0
Grevillea	Bacteria; Proteobacteria; Alphaproteobacteria; Rickettsiales; Mitochondria; Grevillea	0.000259067	0
Jeotgalicoccus	Bacteria; Firmicutes; Bacilli; Bacillales; Staphylococcaceae; Jeotgalicoccus	0	3.64027e-05
Kaistobacter	Bacteria; Proteobacteria; Alphaproteobacteria; Sphingomonadales; Sphingomonadaceae; Kaistobacter	2.15889e-05	1.82013e-05
Lactobacillus	Bacteria; Firmicutes; Bacilli; Lactobacillales; Lactobacillaceae; Lactobacillus	0.000431779	0.00487796
Lupinus	Bacteria; Proteobacteria; Alphaproteobacteria; Rickettsiales; Mitochondria; Lupinus	0.00151123	0
Myristica	Bacteria; Proteobacteria; Alphaproteobacteria; Rickettsiales; Mitochondria; Myristica	8.63558e-05	0
Nesterenkonia	Bacteria; Actinobacteria; Actinobacteria; Actinomycetales; Micrococcaceae; Nesterenkonia	8.63558e-05	0.000200215
Propionibacterium	Bacteria; Actinobacteria; Actinobacteria; Actinomycetales; Propionibacteriaceae; Propionibacterium	0.000345423	0.000163812
Serratia	Bacteria; Proteobacteria; Gammaproteobacteria; Enterobacteriales; Enterobacteriaceae; Serratia	0.000151123	7.28054e-05
Staphylococcus	Bacteria; Firmicutes; Bacilli; Bacillales; Staphylococcaceae; Staphylococcus	0.000280656	0.000291221
Stenotrophomonas	Bacteria; Proteobacteria; Gammaproteobacteria; Xanthomonadales; Xanthomonadaceae; Stenotrophomonas	0.181801	0.193389
Streptococcus	Bacteria; Firmicutes; Bacilli; Lactobacillales; Streptococcaceae; Streptococcus	4.31779e-05	9.10067e-05
Terracoccus	Bacteria; Actinobacteria; Actinobacteria; Actinomycetales; Intrasporangiaceae; Terracoccus	0	9.10067e-05
{Unknown Family} Actinomycetales	Bacteria; Actinobacteria; Actinobacteria; Actinomycetales	0.000151123	5.4604e-05
{Unknown Family} JG30-KF-CM45	Bacteria; Chloroflexi; Thermomicrobia; JG30-KF-CM45	2.15889e-05	0
{Unknown Family} Legionellales	Bacteria; Proteobacteria; Gammaproteobacteria; Legionellales	0	0
{Unknown Family} Methylococcales	Bacteria; Proteobacteria; Gammaproteobacteria; Methylococcales	0	1.82013e-05
{Unknown Family} Rhizobiales	Bacteria; Proteobacteria; Alphaproteobacteria; Rhizobiales	0.000151123	0
{Unknown Family} Streptophyta	Bacteria; Cyanobacteria; Chloroplast; Streptophyta	0.0130181	0.000564242
{Unknown Genus} Enterobacteriaceae	Bacteria; Proteobacteria; Gammaproteobacteria; Enterobacteriales; Enterobacteriaceae	4.31779e-05	0
{Unknown Genus} Erysipelotrichaceae	Bacteria; Firmicutes; Erysipelotrichi; Erysipelotrichales; Erysipelotrichaceae	0	1.82013e-05
{Unknown Genus} Micrococcaceae	Bacteria; Actinobacteria; Actinobacteria; Actinomycetales; Micrococcaceae	2.15889e-05	0.000527839
{Unknown Genus} Neisseriaceae	Bacteria; Proteobacteria; Betaproteobacteria; Neisseriales; Neisseriaceae	8.63558e-05	5.4604e-05
{Unknown Genus} Nocardiopsaceae	Bacteria; Actinobacteria; Actinobacteria; Actinomycetales; Nocardiopsaceae	2.15889e-05	0
{Unknown Genus} Rarobacteraceae	Bacteria; Actinobacteria; Actinobacteria; Actinomycetales; Rarobacteraceae	0.00477116	0.00462314
{Unknown Genus} Rhizobiaceae	Bacteria; Proteobacteria; Alphaproteobacteria; Rhizobiales; Rhizobiaceae	4.31779e-05	0
{Unknown Genus} Rhodobacteraceae	Bacteria; Proteobacteria; Alphaproteobacteria; Rhodobacterales; Rhodobacteraceae	0.000172712	0.000200215
{Unknown Genus} Ruminococcaceae	Bacteria; Firmicutes; Clostridia; Clostridiales; Ruminococcaceae	0	1.82013e-05
{Unknown Genus} Streptococcaceae	Bacteria; Firmicutes; Bacilli; Lactobacillales; Streptococcaceae	0.000949914	0.00771737
{Unknown Genus} Streptomycetaceae	Bacteria; Actinobacteria; Actinobacteria; Actinomycetales; Streptomycetaceae	0.00185665	0.00289401
{Unknown Genus} Xanthomonadaceae	Bacteria; Proteobacteria; Gammaproteobacteria; Xanthomonadales; Xanthomonadaceae	0	3.64027e-05
{Unknown Order} Betaproteobacteria	Bacteria; Proteobacteria; Betaproteobacteria	4.31779e-05	0
{Unknown Order} Gemmatimonadetes	Bacteria; Gemmatimonadetes; Gemmatimonadetes	4.31779e-05	0
N/A	N/A	0.000129534	9.10067e-05

## Sheet: Arkusz1
Genus	Taxonomy	Abundance
		Atmosperic air	Sport facilities air
Ruminococcus	Bacteria; Firmicutes; Clostridia; Clostridiales; Lachnospiraceae; [Ruminococcus]	0	0
Acinetobacter	Bacteria; Proteobacteria; Gammaproteobacteria; Pseudomonadales; Moraxellaceae; Acinetobacter	0.00375648	0.00323984
Actinomyces	Bacteria; Actinobacteria; Actinobacteria; Actinomycetales; Actinomycetaceae; Actinomyces	0	0
Afifella	Bacteria; Proteobacteria; Alphaproteobacteria; Rhizobiales; Rhodobiaceae; Afifella	0	0
Agrobacterium	Bacteria; Proteobacteria; Alphaproteobacteria; Rhizobiales; Rhizobiaceae; Agrobacterium	0	0
Amycolatopsis	Bacteria; Actinobacteria; Actinobacteria; Actinomycetales; Pseudonocardiaceae; Amycolatopsis	0	1.82013e-05
Aquicella	Bacteria; Proteobacteria; Gammaproteobacteria; Legionellales; Coxiellaceae; Aquicella	0	0
Arthrobacter	Bacteria; Actinobacteria; Actinobacteria; Actinomycetales; Micrococcaceae; Arthrobacter	0.000259067	0.000291221
Bacteroides	Bacteria; Bacteroidetes; Bacteroidia; Bacteroidales; Bacteroidaceae; Bacteroides	0	0
Balneimonas	Bacteria; Proteobacteria; Alphaproteobacteria; Rhizobiales; Bradyrhizobiaceae; Balneimonas	0	0
Blastomonas	Bacteria; Proteobacteria; Alphaproteobacteria; Sphingomonadales; Sphingomonadaceae; Blastomonas	0	0
Brevundimonas	Bacteria; Proteobacteria; Alphaproteobacteria; Caulobacterales; Caulobacteraceae; Brevundimonas	6.47668e-05	7.28054e-05
Cc_115	Bacteria; Firmicutes; Erysipelotrichi; Erysipelotrichales; Erysipelotrichaceae; Cc_115	0	1.82013e-05
Cellulosimicrobium	Bacteria; Actinobacteria; Actinobacteria; Actinomycetales; Promicromonosporaceae; Cellulosimicrobium	0.787263	0.778744
Corynebacterium	Bacteria; Actinobacteria; Actinobacteria; Actinomycetales; Corynebacteriaceae; Corynebacterium	6.47668e-05	7.28054e-05
Dokdonella	Bacteria; Proteobacteria; Gammaproteobacteria; Xanthomonadales; Xanthomonadaceae; Dokdonella	0	0
Enhydrobacter	Bacteria; Proteobacteria; Gammaproteobacteria; Pseudomonadales; Moraxellaceae; Enhydrobacter	0	0.000182013
Escherichia	Bacteria; Proteobacteria; Gammaproteobacteria; Enterobacteriales; Enterobacteriaceae; Escherichia	0.00200777	0.0013105
Faecalibacterium	Bacteria; Firmicutes; Clostridia; Clostridiales; Ruminococcaceae; Faecalibacterium	0	0
Finegoldia	Bacteria; Firmicutes; Clostridia; Clostridiales; [Tissierellaceae]; Finegoldia	4.31779e-05	0
Flavobacterium	Bacteria; Bacteroidetes; Flavobacteriia; Flavobacteriales; Flavobacteriaceae; Flavobacterium	0	0
Grevillea	Bacteria; Proteobacteria; Alphaproteobacteria; Rickettsiales; Mitochondria; Grevillea	0.000259067	0
Haemophilus	Bacteria; Proteobacteria; Gammaproteobacteria; Pasteurellales; Pasteurellaceae; Haemophilus	0	0
Jeotgalicoccus	Bacteria; Firmicutes; Bacilli; Bacillales; Staphylococcaceae; Jeotgalicoccus	0	3.64027e-05
Kaistobacter	Bacteria; Proteobacteria; Alphaproteobacteria; Sphingomonadales; Sphingomonadaceae; Kaistobacter	2.15889e-05	1.82013e-05
Kingella	Bacteria; Proteobacteria; Betaproteobacteria; Neisseriales; Neisseriaceae; Kingella	0	0
Lactobacillus	Bacteria; Firmicutes; Bacilli; Lactobacillales; Lactobacillaceae; Lactobacillus	0.000431779	0.00487796
Legionella	Bacteria; Proteobacteria; Gammaproteobacteria; Legionellales; Legionellaceae; Legionella	0	0
Lupinus	Bacteria; Proteobacteria; Alphaproteobacteria; Rickettsiales; Mitochondria; Lupinus	0.00151123	0
Luteolibacter	Bacteria; Verrucomicrobia; Verrucomicrobiae; Verrucomicrobiales; Verrucomicrobiaceae; Luteolibacter	0	0
Mycoplana	Bacteria; Proteobacteria; Alphaproteobacteria; Caulobacterales; Caulobacteraceae; Mycoplana	0	0
Myristica	Bacteria; Proteobacteria; Alphaproteobacteria; Rickettsiales; Mitochondria; Myristica	8.63558e-05	0
N/A	N/A	0.000129534	9.10067e-05
Nesterenkonia	Bacteria; Actinobacteria; Actinobacteria; Actinomycetales; Micrococcaceae; Nesterenkonia	8.63558e-05	0.000200215
Nocardioides	Bacteria; Actinobacteria; Actinobacteria; Actinomycetales; Nocardioidaceae; Nocardioides	0	0
Novosphingobium	Bacteria; Proteobacteria; Alphaproteobacteria; Sphingomonadales; Sphingomonadaceae; Novosphingobium	0	0
Ochrobactrum	Bacteria; Proteobacteria; Alphaproteobacteria; Rhizobiales; Brucellaceae; Ochrobactrum	0	0
Oscillospira	Bacteria; Firmicutes; Clostridia; Clostridiales; Ruminococcaceae; Oscillospira	0	0
Peptoniphilus	Bacteria; Firmicutes; Clostridia; Clostridiales; [Tissierellaceae]; Peptoniphilus	0	0
Phenylobacterium	Bacteria; Proteobacteria; Alphaproteobacteria; Caulobacterales; Caulobacteraceae; Phenylobacterium	0	0
Pirellula	Bacteria; Planctomycetes; Planctomycetia; Pirellulales; Pirellulaceae; Pirellula	0	0
Propionibacterium	Bacteria; Actinobacteria; Actinobacteria; Actinomycetales; Propionibacteriaceae; Propionibacterium	0.000345423	0.000163812
Pseudomonas	Bacteria; Proteobacteria; Gammaproteobacteria; Pseudomonadales; Pseudomonadaceae; Pseudomonas	0	0
Rhodoplanes	Bacteria; Proteobacteria; Alphaproteobacteria; Rhizobiales; Hyphomicrobiaceae; Rhodoplanes	0	0
Rothia	Bacteria; Actinobacteria; Actinobacteria; Actinomycetales; Micrococcaceae; Rothia	0	0
Rubrobacter	Bacteria; Actinobacteria; Rubrobacteria; Rubrobacterales; Rubrobacteraceae; Rubrobacter	0	0
Selenomonas	Bacteria; Firmicutes; Clostridia; Clostridiales; Veillonellaceae; Selenomonas	0	0
Serratia	Bacteria; Proteobacteria; Gammaproteobacteria; Enterobacteriales; Enterobacteriaceae; Serratia	0.000151123	7.28054e-05
Solirubrobacter	Bacteria; Actinobacteria; Thermoleophilia; Solirubrobacterales; Solirubrobacteraceae; Solirubrobacter	0	0
Sphingobium	Bacteria; Proteobacteria; Alphaproteobacteria; Sphingomonadales; Sphingomonadaceae; Sphingobium	0	0
Sphingomonas	Bacteria; Proteobacteria; Alphaproteobacteria; Sphingomonadales; Sphingomonadaceae; Sphingomonas	0	0
Sphingopyxis	Bacteria; Proteobacteria; Alphaproteobacteria; Sphingomonadales; Sphingomonadaceae; Sphingopyxis	0	0
Staphylococcus	Bacteria; Firmicutes; Bacilli; Bacillales; Staphylococcaceae; Staphylococcus	0.000280656	0.000291221
Stenotrophomonas	Bacteria; Proteobacteria; Gammaproteobacteria; Xanthomonadales; Xanthomonadaceae; Stenotrophomonas	0.181801	0.193389
Streptococcus	Bacteria; Firmicutes; Bacilli; Lactobacillales; Streptococcaceae; Streptococcus	4.31779e-05	9.10067e-05
Tatlockia	Bacteria; Proteobacteria; Gammaproteobacteria; Legionellales; Legionellaceae; Tatlockia	0	0
Terracoccus	Bacteria; Actinobacteria; Actinobacteria; Actinomycetales; Intrasporangiaceae; Terracoccus	0	9.10067e-05
{Unknown Class} MVP-21	Bacteria; MVP-21	0	0
{Unknown Class} TM7	Bacteria; TM7	0	0
{Unknown Family} 0319-7L14	Bacteria; Actinobacteria; MB-A2-108; 0319-7L14	0	0
{Unknown Family} Acidimicrobiales	Bacteria; Actinobacteria; Acidimicrobiia; Acidimicrobiales	0	0
{Unknown Family} Actinomycetales	Bacteria; Actinobacteria; Actinobacteria; Actinomycetales	0.000151123	5.4604e-05
{Unknown Family} Alteromonadales	Bacteria; Proteobacteria; Gammaproteobacteria; Alteromonadales	0	0
{Unknown Family} Blgi18	Bacteria; TM7; TM7-3; Blgi18	0	0
{Unknown Family} Caulobacterales	Bacteria; Proteobacteria; Alphaproteobacteria; Caulobacterales	0	0
{Unknown Family} CCU21	Bacteria; Acidobacteria; Acidobacteria-6; CCU21	0	0
{Unknown Family} Clostridiales	Bacteria; Firmicutes; Clostridia; Clostridiales	0	0
{Unknown Family} DS-18	Bacteria; Acidobacteria; Iii1-8; DS-18	0	0
{Unknown Family} Ellin6067	Bacteria; Proteobacteria; Betaproteobacteria; Ellin6067	0	0
{Unknown Family} EW055	Bacteria; TM7; TM7-3; EW055	0	0
{Unknown Family} I025	Bacteria; TM7; TM7-3; I025	0	0
{Unknown Family} Iii1-15	Bacteria; Acidobacteria; Acidobacteria-6; Iii1-15	0	0
{Unknown Family} JG30-KF-CM45	Bacteria; Chloroflexi; Thermomicrobia; JG30-KF-CM45	2.15889e-05	0
{Unknown Family} Legionellales	Bacteria; Proteobacteria; Gammaproteobacteria; Legionellales	0	0
{Unknown Family} Methylococcales	Bacteria; Proteobacteria; Gammaproteobacteria; Methylococcales	0	1.82013e-05
{Unknown Family} Myxococcales	Bacteria; Proteobacteria; Deltaproteobacteria; Myxococcales	0	0
{Unknown Family} RB41	Bacteria; Acidobacteria; [Chloracidobacteria]; RB41	0	0
{Unknown Family} Rhizobiales	Bacteria; Proteobacteria; Alphaproteobacteria; Rhizobiales	0.000151123	0
{Unknown Family} Solirubrobacterales	Bacteria; Actinobacteria; Thermoleophilia; Solirubrobacterales	0	0
{Unknown Family} Sphingomonadales	Bacteria; Proteobacteria; Alphaproteobacteria; Sphingomonadales	0	0
{Unknown Family} Streptophyta	Bacteria; Cyanobacteria; Chloroplast; Streptophyta	0.0130181	0.000564242
{Unknown Family} Sva0725	Bacteria; Acidobacteria; Sva0725; Sva0725	0	0
{Unknown Genus} [Kouleothrixaceae]	Bacteria; Chloroflexi; Chloroflexi; [Roseiflexales]; [Kouleothrixaceae]	0	0
{Unknown Genus} AK1AB1_02E	Bacteria; Actinobacteria; Thermoleophilia; Gaiellales; AK1AB1_02E	0	0
{Unknown Genus} Bacillaceae	Bacteria; Firmicutes; Bacilli; Bacillales; Bacillaceae	0	0
{Unknown Genus} Bradyrhizobiaceae	Bacteria; Proteobacteria; Alphaproteobacteria; Rhizobiales; Bradyrhizobiaceae	0	0
{Unknown Genus} C111	Bacteria; Actinobacteria; Acidimicrobiia; Acidimicrobiales; C111	0	0
{Unknown Genus} Chitinophagaceae	Bacteria; Bacteroidetes; [Saprospirae]; [Saprospirales]; Chitinophagaceae	0	0
{Unknown Genus} Comamonadaceae	Bacteria; Proteobacteria; Betaproteobacteria; Burkholderiales; Comamonadaceae	0	0
{Unknown Genus} Coxiellaceae	Bacteria; Proteobacteria; Gammaproteobacteria; Legionellales; Coxiellaceae	0	0
{Unknown Genus} EB1017	Bacteria; Actinobacteria; Acidimicrobiia; Acidimicrobiales; EB1017	0	0
{Unknown Genus} Enterobacteriaceae	Bacteria; Proteobacteria; Gammaproteobacteria; Enterobacteriales; Enterobacteriaceae	4.31779e-05	0
{Unknown Genus} Erysipelotrichaceae	Bacteria; Firmicutes; Erysipelotrichi; Erysipelotrichales; Erysipelotrichaceae	0	1.82013e-05
{Unknown Genus} Erythrobacteraceae	Bacteria; Proteobacteria; Alphaproteobacteria; Sphingomonadales; Erythrobacteraceae	0	0
{Unknown Genus} Gaiellaceae	Bacteria; Actinobacteria; Thermoleophilia; Gaiellales; Gaiellaceae	0	0
{Unknown Genus} Gemellaceae	Bacteria; Firmicutes; Bacilli; Gemellales; Gemellaceae	0	0
{Unknown Genus} Gemmataceae	Bacteria; Planctomycetes; Planctomycetia; Gemmatales; Gemmataceae	0	0
{Unknown Genus} Hyphomicrobiaceae	Bacteria; Proteobacteria; Alphaproteobacteria; Rhizobiales; Hyphomicrobiaceae	0	0
{Unknown Genus} Iamiaceae	Bacteria; Actinobacteria; Acidimicrobiia; Acidimicrobiales; Iamiaceae	0	0
{Unknown Genus} Kineosporiaceae	Bacteria; Actinobacteria; Actinobacteria; Actinomycetales; Kineosporiaceae	0	0
{Unknown Genus} Lachnospiraceae	Bacteria; Firmicutes; Clostridia; Clostridiales; Lachnospiraceae	0	0
{Unknown Genus} Legionellaceae	Bacteria; Proteobacteria; Gammaproteobacteria; Legionellales; Legionellaceae	0	0
{Unknown Genus} Mariprofundaceae	Bacteria; Proteobacteria; Zetaproteobacteria; Mariprofundales; Mariprofundaceae	0	0
{Unknown Genus} Mb2424	Bacteria; Acidobacteria; Acidobacteria-6; Iii1-15; Mb2424	0	0
{Unknown Genus} Methylocystaceae	Bacteria; Proteobacteria; Alphaproteobacteria; Rhizobiales; Methylocystaceae	0	0
{Unknown Genus} Microbacteriaceae	Bacteria; Actinobacteria; Actinobacteria; Actinomycetales; Microbacteriaceae	0	0
{Unknown Genus} Micrococcaceae	Bacteria; Actinobacteria; Actinobacteria; Actinomycetales; Micrococcaceae	2.15889e-05	0.000527839
{Unknown Genus} Micromonosporaceae	Bacteria; Actinobacteria; Actinobacteria; Actinomycetales; Micromonosporaceae	0	0
{Unknown Genus} Moraxellaceae	Bacteria; Proteobacteria; Gammaproteobacteria; Pseudomonadales; Moraxellaceae	0	0
{Unknown Genus} Neisseriaceae	Bacteria; Proteobacteria; Betaproteobacteria; Neisseriales; Neisseriaceae	8.63558e-05	5.4604e-05
{Unknown Genus} Nocardioidaceae	Bacteria; Actinobacteria; Actinobacteria; Actinomycetales; Nocardioidaceae	0	0
{Unknown Genus} Nocardiopsaceae	Bacteria; Actinobacteria; Actinobacteria; Actinomycetales; Nocardiopsaceae	2.15889e-05	0
{Unknown Genus} Pirellulaceae	Bacteria; Planctomycetes; Planctomycetia; Pirellulales; Pirellulaceae	0	0
{Unknown Genus} Pseudomonadaceae	Bacteria; Proteobacteria; Gammaproteobacteria; Pseudomonadales; Pseudomonadaceae	0	0
{Unknown Genus} Pseudonocardiaceae	Bacteria; Actinobacteria; Actinobacteria; Actinomycetales; Pseudonocardiaceae	0	0
{Unknown Genus} Rarobacteraceae	Bacteria; Actinobacteria; Actinobacteria; Actinomycetales; Rarobacteraceae	0.00477116	0.00462314
{Unknown Genus} Rhizobiaceae	Bacteria; Proteobacteria; Alphaproteobacteria; Rhizobiales; Rhizobiaceae	4.31779e-05	0
{Unknown Genus} Rhodobacteraceae	Bacteria; Proteobacteria; Alphaproteobacteria; Rhodobacterales; Rhodobacteraceae	0.000172712	0.000200215
{Unknown Genus} Rhodospirillaceae	Bacteria; Proteobacteria; Alphaproteobacteria; Rhodospirillales; Rhodospirillaceae	0	0
{Unknown Genus} Ruminococcaceae	Bacteria; Firmicutes; Clostridia; Clostridiales; Ruminococcaceae	0	1.82013e-05
{Unknown Genus} Sphingomonadaceae	Bacteria; Proteobacteria; Alphaproteobacteria; Sphingomonadales; Sphingomonadaceae	0	0
{Unknown Genus} Sporolactobacillaceae	Bacteria; Firmicutes; Bacilli; Bacillales; Sporolactobacillaceae	0	0
{Unknown Genus} Streptococcaceae	Bacteria; Firmicutes; Bacilli; Lactobacillales; Streptococcaceae	0.000949914	0.00771737
{Unknown Genus} Streptomycetaceae	Bacteria; Actinobacteria; Actinobacteria; Actinomycetales; Streptomycetaceae	0.00185665	0.00289401
{Unknown Genus} Verrucomicrobiaceae	Bacteria; Verrucomicrobia; Verrucomicrobiae; Verrucomicrobiales; Verrucomicrobiaceae	0	0
{Unknown Genus} Xanthomonadaceae	Bacteria; Proteobacteria; Gammaproteobacteria; Xanthomonadales; Xanthomonadaceae	0	3.64027e-05
{Unknown Order} Acidobacteria-6	Bacteria; Acidobacteria; Acidobacteria-6	0	0
{Unknown Order} Alphaproteobacteria	Bacteria; Proteobacteria; Alphaproteobacteria	0	0
{Unknown Order} Betaproteobacteria	Bacteria; Proteobacteria; Betaproteobacteria	4.31779e-05	0
{Unknown Order} Ellin6529	Bacteria; Chloroflexi; Ellin6529	0	0
{Unknown Order} Gemmatimonadetes	Bacteria; Gemmatimonadetes; Gemmatimonadetes	4.31779e-05	0
{Unknown Order} Gitt-GS-136	Bacteria; Chloroflexi; Gitt-GS-136	0	0
{Unknown Order} MB-A2-108	Bacteria; Actinobacteria; MB-A2-108	0	0
{Unknown Order} OP11-4	Bacteria; OP11; OP11-4	0	0
{Unknown Order} P2-11E	Bacteria; Chloroflexi; P2-11E	0	0
{Unknown Order} S085	Bacteria; Chloroflexi; S085	0	0
{Unknown Order} SC3	Bacteria; TM7; SC3	0	0
{Unknown Order} TM7-1	Bacteria; TM7; TM7-1	0	0
{Unknown Order} TM7-3	Bacteria; TM7; TM7-3	0	0
