# Supplementary material for: Assessment of Dust, Chemical, Microbiological Pollutions and Microclimatic Parameters of Indoor Air in Sports Facilities
Source: Int J Environ Res Public Health. 2023 Jan 14;20(2):1551. doi: 10.3390/ijerph20021551 (PMC9865041; doi:10.3390/ijerph20021551)
Supplement: Supplementary file 1 [file ijerph-20-01551-s001.zip › Table S5.xlsx]

## Sheet: Tmp export tabular
Genus	Taxonomy	Abundance
		atmospheric air	sport facilities air
Acicuseptoria	Fungi; Ascomycota; Dothideomycetes; Pleosporales; Leptosphaeriaceae; Acicuseptoria	0.0002097	0
Acremonium	Fungi; Ascomycota; Sordariomycetes; Hypocreales; Hypocreales_fam_Incertae_sedis; Acremonium	1.90636e-05	0
Agaricus	Fungi; Basidiomycota; Agaricomycetes; Agaricales; Agaricaceae; Agaricus	0.0572384	0.229429
Alternaria	Fungi; Ascomycota; Dothideomycetes; Pleosporales; Pleosporaceae; Alternaria	0.000190636	0.000719502
Alutaceodontia	Fungi; Basidiomycota; Agaricomycetes; Polyporales; Schizoporaceae; Alutaceodontia	0	0.000413331
Amyloxenasma	Fungi; Basidiomycota; Agaricomycetes; Amylocorticiales; Amylocorticiaceae; Amyloxenasma	0.000200168	0.000244937
Angustimassarina	Fungi; Ascomycota; Dothideomycetes; Pleosporales; Amorosiaceae; Angustimassarina	0	0.000428639
Annulohypoxylon	Fungi; Ascomycota; Sordariomycetes; Xylariales; Xylariaceae; Annulohypoxylon	3.81272e-05	0.000612342
Anthostomella	Fungi; Ascomycota; Sordariomycetes; Xylariales; Xylariaceae; Anthostomella	0.00180151	0
Antrodia	Fungi; Basidiomycota; Agaricomycetes; Polyporales; Fomitopsidaceae; Antrodia	0.000762544	0.00462318
Aphanobasidium	Fungi; Basidiomycota; Agaricomycetes; Polyporales; Pterulaceae; Aphanobasidium	6.67226e-05	0
Apiotrichum	Fungi; Basidiomycota; Tremellomycetes; Trichosporonales; Trichosporonaceae; Apiotrichum	5.71908e-05	0
Arrhenia	Fungi; Basidiomycota; Agaricomycetes; Agaricales; Tricholomataceae; Arrhenia	2.85954e-05	0
Arthrinium	Fungi; Ascomycota; Sordariomycetes; Xylariales; Apiosporaceae; Arthrinium	9.5318e-05	0.000321479
Articulospora	Fungi; Ascomycota; Leotiomycetes; Helotiales; Helotiaceae; Articulospora	0.000505185	0.00146962
Aspergillus	Fungi; Ascomycota; Eurotiomycetes; Eurotiales; Aspergillaceae; Aspergillus	0.00239248	0.00665922
Asterostroma	Fungi; Basidiomycota; Agaricomycetes; Russulales; Lachnocladiaceae; Asterostroma	7.62544e-05	0
Athelia	Fungi; Basidiomycota; Agaricomycetes; Atheliales; Atheliaceae; Athelia	0.000352677	0
Aureobasidium	Fungi; Ascomycota; Dothideomycetes; Dothideales; Aureobasidiaceae; Aureobasidium	0.000600503	0.000796044
Auricularia	Fungi; Basidiomycota; Agaricomycetes; Auriculariales; Auriculariaceae; Auricularia	0.000133445	0.000244937
Auriscalpium	Fungi; Basidiomycota; Agaricomycetes; Russulales; Auriscalpiaceae; Auriscalpium	0.00100084	0.00208196
Bannoa	Fungi; Basidiomycota; Cystobasidiomycetes; Erythrobasidiales; Erythrobasidiaceae; Bannoa	1.90636e-05	0
Bensingtonia	Fungi; Basidiomycota; Agaricostilbomycetes; Agaricostilbales; Kondoaceae; Bensingtonia	0.000333613	0.00312294
Biatriospora	Fungi; Ascomycota; Dothideomycetes; Pleosporales; Biatriosporaceae; Biatriospora	3.81272e-05	0
Bjerkandera	Fungi; Basidiomycota; Agaricomycetes; Polyporales; Phanerochaetaceae; Bjerkandera	0.00718698	0.016671
Blumeria	Fungi; Ascomycota; Leotiomycetes; Erysiphales; Erysiphaceae; Blumeria	0.00302158	0
Botryobasidium	Fungi; Basidiomycota; Agaricomycetes; Cantharellales; Botryobasidiaceae; Botryobasidium	0.000219231	0
Botrytis	Fungi; Ascomycota; Leotiomycetes; Helotiales; Sclerotiniaceae; Botrytis	0.0264031	0.00443948
Bradymyces	Fungi; Ascomycota; Eurotiomycetes; Chaetothyriales; Trichomeriaceae; Bradymyces	0.000114382	0.000535799
Buckleyzyma	Fungi; Basidiomycota; Cystobasidiomycetes; Cystobasidiomycetes_ord_Incertae_sedis; Cystobasidiomycetes_fam_Incertae_sedis; Buckleyzyma	0.000409867	0.000260245
Bullera	Fungi; Basidiomycota; Tremellomycetes; Tremellales; Bulleraceae; Bullera	0.0024592	0.009675
Byssomerulius	Fungi; Basidiomycota; Agaricomycetes; Polyporales; Irpicaceae; Byssomerulius	0.000123913	0.000459256
Cabalodontia	Fungi; Basidiomycota; Agaricomycetes; Polyporales; Meruliaceae; Cabalodontia	0.000123913	0
Calloria	Fungi; Ascomycota; Leotiomycetes; Helotiales; Dermateaceae; Calloria	4.7659e-05	0.00145431
Calvatia	Fungi; Basidiomycota; Agaricomycetes; Agaricales; Lycoperdaceae; Calvatia	1.90636e-05	0
Camarosporium	Fungi; Ascomycota; Dothideomycetes; Pleosporales; Pleosporales_fam_Incertae_sedis; Camarosporium	0.000762544	0
Candida	Fungi; Ascomycota; Saccharomycetes; Saccharomycetales; Saccharomycetales_fam_Incertae_sedis; Candida	0.000123913	0.00272492
Cercospora	Fungi; Ascomycota; Dothideomycetes; Capnodiales; Mycosphaerellaceae; Cercospora	6.67226e-05	0
Chaetomium	Fungi; Ascomycota; Sordariomycetes; Sordariales; Chaetomiaceae; Chaetomium	9.5318e-05	0.000137777
Chalara	Fungi; Ascomycota; Leotiomycetes; Helotiales; Helotiales_fam_Incertae_sedis; Chalara	0.00037174	0.000275554
Chalastospora	Fungi; Ascomycota; Dothideomycetes; Pleosporales; Pleosporales_fam_Incertae_sedis; Chalastospora	0.0147934	0.00231159
Chondrostereum	Fungi; Basidiomycota; Agaricomycetes; Polyporales; Schizophyllaceae; Chondrostereum	0.000772076	0.000918513
Chrysozyma	Fungi; Basidiomycota; Microbotryomycetes; Microbotryomycetes_ord_Incertae_sedis; Chrysozymaceae; Chrysozyma	5.71908e-05	0
Cinereomyces	Fungi; Basidiomycota; Agaricomycetes; Corticiales; Corticiaceae; Cinereomyces	0.000162041	0
Cistella	Fungi; Ascomycota; Leotiomycetes; Helotiales; Hyaloscyphaceae; Cistella	6.67226e-05	0.00021432
Cladophialophora	Fungi; Ascomycota; Eurotiomycetes; Chaetothyriales; Herpotrichiellaceae; Cladophialophora	0	0.000903204
Cladosporium	Fungi; Ascomycota; Dothideomycetes; Capnodiales; Cladosporiaceae; Cladosporium	0.0272038	0.0105323
Claussenomyces	Fungi; Ascomycota; Leotiomycetes; Helotiales; Helotiaceae; Claussenomyces	0.000600503	0.00131653
Clavulina	Fungi; Basidiomycota; Agaricomycetes; Cantharellales; Clavulinaceae; Clavulina	2.85954e-05	0
Coniochaeta	Fungi; Ascomycota; Sordariomycetes; Coniochaetales; Coniochaetaceae; Coniochaeta	0.000447995	0
Coniosporium	Fungi; Ascomycota; Eurotiomycetes; Chaetothyriales; Herpotrichiellaceae; Coniosporium	0	0.000137777
Coprinellus	Fungi; Basidiomycota; Agaricomycetes; Agaricales; Psathyrellaceae; Coprinellus	4.7659e-05	0.00162271
Coprinopsis	Fungi; Basidiomycota; Agaricomycetes; Agaricales; Psathyrellaceae; Coprinopsis	0.00100084	0.000398022
Coprinus	Fungi; Basidiomycota; Agaricomycetes; Agaricales; Agaricaceae; Coprinus	9.5318e-05	0
Crustoderma	Fungi; Basidiomycota; Agaricomycetes; Corticiales; Corticiaceae; Crustoderma	0.000171572	0
Cryptococcus	Fungi; Basidiomycota; Tremellomycetes; Tremellales; Tremellaceae; Cryptococcus	9.5318e-05	0
Cryptosphaeria	Fungi; Ascomycota; Sordariomycetes; Xylariales; Diatrypaceae; Cryptosphaeria	8.57862e-05	0.000398022
Cyberlindnera	Fungi; Ascomycota; Saccharomycetes; Saccharomycetales; Phaffomycetaceae; Cyberlindnera	0	9.18513e-05
Cyclaneusma	Fungi; Ascomycota; Leotiomycetes; Helotiales; Helotiales_fam_Incertae_sedis; Cyclaneusma	0.000438463	0
Cylindrobasidium	Fungi; Basidiomycota; Agaricomycetes; Corticiales; Corticiaceae; Cylindrobasidium	0.00315503	0.0132266
Cylindrosympodium	Fungi; Ascomycota; Dothideomycetes; Venturiales; Venturiaceae; Cylindrosympodium	0.000257359	0
Cyphellopsis	Fungi; Basidiomycota; Agaricomycetes; Agaricales; Cyphellaceae; Cyphellopsis	3.81272e-05	0
Cystobasidium	Fungi; Basidiomycota; Cystobasidiomycetes; Cystobasidiales; Cystobasidiaceae; Cystobasidium	0	0.000642959
Cystofilobasidium	Fungi; Basidiomycota; Tremellomycetes; Cystofilobasidiales; Cystofilobasidiaceae; Cystofilobasidium	0	0.000872587
Cytospora	Fungi; Ascomycota; Sordariomycetes; Diaporthales; Valsaceae; Cytospora	0.000162041	0.000826661
Daedaleopsis	Fungi; Basidiomycota; Agaricomycetes; Polyporales; Coriolaceae; Daedaleopsis	0.00128679	0.00598564
Datronia	Fungi; Basidiomycota; Agaricomycetes; Polyporales; Coriolaceae; Datronia	0.000305018	0.000244937
Debaryomyces	Fungi; Ascomycota; Saccharomycetes; Saccharomycetales; Debaryomycetaceae; Debaryomyces	4.7659e-05	0.000443948
Densospora	Fungi; Mucoromycota; Endogonomycetes; Endogonales; Endogonaceae; Densospora	1.90636e-05	3.06171e-05
Devriesia	Fungi; Ascomycota; Dothideomycetes; Capnodiales; Teratosphaeriaceae; Devriesia	0	0.000244937
Diatrypella	Fungi; Ascomycota; Sordariomycetes; Xylariales; Diatrypaceae; Diatrypella	0.000276422	0.00021432
Didymella	Fungi; Ascomycota; Dothideomycetes; Pleosporales; Didymellaceae; Didymella	0.000810203	0.000704193
Dioszegia	Fungi; Basidiomycota; Tremellomycetes; Tremellales; Bulleribasidiaceae; Dioszegia	0.00237342	0.00958315
Diplodia	Fungi; Ascomycota; Dothideomycetes; Botryosphaeriales; Botryosphaeriaceae; Diplodia	0.000133445	0
Dissoconium	Fungi; Ascomycota; Dothideomycetes; Capnodiales; Dissoconiaceae; Dissoconium	0.0010199	0
Diutina	Fungi; Ascomycota; Saccharomycetes; Saccharomycetales; Saccharomycetales_fam_Incertae_sedis; Diutina	0	0.00010716
Dothistroma	Fungi; Ascomycota; Dothideomycetes; Capnodiales; Mycosphaerellaceae; Dothistroma	0	0.000352097
Elmerina	Fungi; Basidiomycota; Agaricomycetes; Auriculariales; Aporpiaceae; Elmerina	3.81272e-05	0
Entoloma	Fungi; Basidiomycota; Agaricomycetes; Agaricales; Entolomataceae; Entoloma	0.000686289	0.000719502
Erythrobasidium	Fungi; Basidiomycota; Cystobasidiomycetes; Erythrobasidiales; Erythrobasidiaceae; Erythrobasidium	5.71908e-05	0
Eutypa	Fungi; Ascomycota; Sordariomycetes; Xylariales; Diatrypaceae; Eutypa	0	0.000581725
Exidia	Fungi; Basidiomycota; Agaricomycetes; Auriculariales; Exidiaceae; Exidia	0.00696774	0.0116804
Exidiopsis	Fungi; Basidiomycota; Agaricomycetes; Auriculariales; Exidiaceae; Exidiopsis	8.57862e-05	0
Exophiala	Fungi; Ascomycota; Eurotiomycetes; Chaetothyriales; Herpotrichiellaceae; Exophiala	0.00183964	0.0032301
Filobasidium	Fungi; Basidiomycota; Tremellomycetes; Filobasidiales; Filobasidiaceae; Filobasidium	6.67226e-05	0.000443948
Fomes	Fungi; Basidiomycota; Agaricomycetes; Polyporales; Coriolaceae; Fomes	0.00604316	0.00338319
Fomitopsis	Fungi; Basidiomycota; Agaricomycetes; Polyporales; Fomitopsidaceae; Fomitopsis	0.000600503	0.00199011
Fusarium	Fungi; Ascomycota; Sordariomycetes; Hypocreales; Nectriaceae; Fusarium	0.000114382	0
Fuscoporia	Fungi; Basidiomycota; Agaricomycetes; Hymenochaetales; Hymenochaetaceae; Fuscoporia	6.67226e-05	0
Geastrum	Fungi; Basidiomycota; Agaricomycetes; Geastrales; Geastraceae; Geastrum	2.85954e-05	0
Gibberella	Fungi; Ascomycota; Sordariomycetes; Hypocreales; Nectriaceae; Gibberella	0	0.000290862
Gloeocystidiellum	Fungi; Basidiomycota; Agaricomycetes; Russulales; Gloeocystidiellaceae; Gloeocystidiellum	0.000142977	0
Gloeophyllum	Fungi; Basidiomycota; Agaricomycetes; Gloeophyllales; Gloeophyllaceae; Gloeophyllum	0.000181104	0
Gnomonia	Fungi; Ascomycota; Sordariomycetes; Diaporthales; Gnomoniaceae; Gnomonia	0	4.59256e-05
Guehomyces	Fungi; Basidiomycota; Tremellomycetes; Cystofilobasidiales; Cystofilobasidiaceae; Guehomyces	0.000190636	0.000688884
Hannaella	Fungi; Basidiomycota; Tremellomycetes; Tremellales; Bulleribasidiaceae; Hannaella	5.71908e-05	0.000244937
Holtermanniella	Fungi; Basidiomycota; Tremellomycetes; Holtermanniales; Holtermanniales_fam_Incertae_sedis; Holtermanniella	0.000133445	0.000796044
Hormonema	Fungi; Ascomycota; Dothideomycetes; Dothideales; Dothioraceae; Hormonema	0.000171572	0.000153085
Humicola	Fungi; Ascomycota; Sordariomycetes; Sordariales; Chaetomiaceae; Humicola	6.67226e-05	0
Hymenochaete	Fungi; Basidiomycota; Agaricomycetes; Hymenochaetales; Hymenochaetaceae; Hymenochaete	1.90636e-05	0
Hyphoderma	Fungi; Basidiomycota; Agaricomycetes; Polyporales; Hyphodermataceae; Hyphoderma	9.5318e-05	0
Hyphodontia	Fungi; Basidiomycota; Agaricomycetes; Corticiales; Corticiaceae; Hyphodontia	0.000238295	0.000459256
Hypholoma	Fungi; Basidiomycota; Agaricomycetes; Agaricales; Strophariaceae; Hypholoma	0.000190636	0.00010716
Hypoxylon	Fungi; Ascomycota; Sordariomycetes; Xylariales; Xylariaceae; Hypoxylon	0	0.000505182
Irpex	Fungi; Basidiomycota; Agaricomycetes; Polyporales; Irpicaceae; Irpex	0.00234482	0.0101955
Isaria	Fungi; Ascomycota; Sordariomycetes; Hypocreales; Cordycipitaceae; Isaria	0	4.59256e-05
Itersonilia	Fungi; Basidiomycota; Tremellomycetes; Cystofilobasidiales; Mrakiaceae; Itersonilia	0.0156036	0.0302497
Knufia	Fungi; Ascomycota; Eurotiomycetes; Chaetothyriales; Trichomeriaceae; Knufia	0.000505185	0.000290862
Kondoa	Fungi; Basidiomycota; Agaricostilbomycetes; Agaricostilbales; Kondoaceae; Kondoa	0.000276422	0.000199011
Kurtzmanomyces	Fungi; Basidiomycota; Agaricostilbomycetes; Agaricostilbales; Chionosphaeraceae; Kurtzmanomyces	0.00180151	0.00208196
Lapidomyces	Fungi; Ascomycota; Dothideomycetes; Capnodiales; Teratosphaeriaceae; Lapidomyces	3.81272e-05	0
Lecania	Fungi; Ascomycota; Lecanoromycetes; Lecanorales; Ramalinaceae; Lecania	1.90636e-05	0
Lecythophora	Fungi; Ascomycota; Sordariomycetes; Coniochaetales; Coniochaetaceae; Lecythophora	0.00136305	0
Lenzites	Fungi; Basidiomycota; Agaricomycetes; Polyporales; Coriolaceae; Lenzites	8.57862e-05	7.65427e-05
Leptosphaeria	Fungi; Ascomycota; Dothideomycetes; Pleosporales; Leptosphaeriaceae; Leptosphaeria	8.57862e-05	0
Leptospora	Fungi; Ascomycota; Dothideomycetes; Dothideomycetes_ord_Incertae_sedis; Dothideomycetes_fam_Incertae_sedis; Leptospora	0.000142977	0
Leptosporomyces	Fungi; Basidiomycota; Agaricomycetes; Atheliales; Atheliaceae; Leptosporomyces	0.00026689	0.000505182
Leucosporidium	Fungi; Basidiomycota; Microbotryomycetes; Leucosporidiales; Leucosporidiaceae; Leucosporidium	0.000247827	4.59256e-05
Lophiostoma	Fungi; Ascomycota; Dothideomycetes; Pleosporales; Lophiostomataceae; Lophiostoma	4.7659e-05	0
Lophodermium	Fungi; Ascomycota; Leotiomycetes; Rhytismatales; Rhytismataceae; Lophodermium	0.00142024	0
Lycoperdon	Fungi; Basidiomycota; Agaricomycetes; Agaricales; Lycoperdaceae; Lycoperdon	0.00037174	0.00485281
Malassezia	Fungi; Basidiomycota; Malasseziomycetes; Malasseziales; Malasseziaceae; Malassezia	0.00553797	0.0309845
Marssonina	Fungi; Ascomycota; Leotiomycetes; Helotiales; Dermateaceae; Marssonina	0.000114382	0.00131653
Mastigobasidium	Fungi; Basidiomycota; Microbotryomycetes; Leucosporidiales; Leucosporidiaceae; Mastigobasidium	0	0.000137777
Melampsora	Fungi; Basidiomycota; Pucciniomycetes; Pucciniales; Melampsoraceae; Melampsora	0.0218373	0.00136246
Meria	Fungi; Ascomycota; Leotiomycetes; Rhytismatales; Rhytismataceae; Meria	0.000333613	0
Merismodes	Fungi; Basidiomycota; Agaricomycetes; Agaricales; Tricholomataceae; Merismodes	0.000114382	0.0016074
Microascus	Fungi; Ascomycota; Sordariomycetes; Microascales; Microascaceae; Microascus	0.000171572	0
Microdochium	Fungi; Ascomycota; Sordariomycetes; Xylariales; Microdochiaceae; Microdochium	9.5318e-05	0
Moellerodiscus	Fungi; Ascomycota; Leotiomycetes; Helotiales; Sclerotiniaceae; Moellerodiscus	0.000324081	0
Mollisia	Fungi; Ascomycota; Leotiomycetes; Helotiales; Dermateaceae; Mollisia	0.000524249	0
Monilinia	Fungi; Ascomycota; Leotiomycetes; Helotiales; Sclerotiniaceae; Monilinia	2.85954e-05	0
Mrakia	Fungi; Basidiomycota; Tremellomycetes; Cystofilobasidiales; Mrakiaceae; Mrakia	0	0.00131653
Mrakiella	Fungi; Basidiomycota; Tremellomycetes; Cystofilobasidiales; Cystofilobasidiales_fam_Incertae_sedis; Mrakiella	0.00363162	0.00638366
Mycoacia	Fungi; Basidiomycota; Agaricomycetes; Polyporales; Meruliaceae; Mycoacia	2.85954e-05	0
Mycopappus	Fungi; Ascomycota; Dothideomycetes; Pleosporales; Phaeosphaeriaceae; Mycopappus	0.00110569	0
Mycosphaerella	Fungi; Ascomycota; Dothideomycetes; Capnodiales; Mycosphaerellaceae; Mycosphaerella	0.484387	0.030265
Myrmecridium	Fungi; Ascomycota; Sordariomycetes; Myrmecridiales; Myrmecridiaceae; Myrmecridium	0.00026689	0
Naganishia	Fungi; Basidiomycota; Tremellomycetes; Filobasidiales; Filobasidiaceae; Naganishia	3.81272e-05	0.0172374
Nectria	Fungi; Ascomycota; Sordariomycetes; Hypocreales; Nectriaceae; Nectria	5.71908e-05	0
Nemania	Fungi; Ascomycota; Sordariomycetes; Xylariales; Xylariaceae; Nemania	7.62544e-05	0
Neoascochyta	Fungi; Ascomycota; Dothideomycetes; Pleosporales; Didymellaceae; Neoascochyta	0.00193496	0.00306171
Neocatenulostroma	Fungi; Ascomycota; Dothideomycetes; Capnodiales; Teratosphaeriaceae; Neocatenulostroma	0.000276422	0
Neodevriesia	Fungi; Ascomycota; Dothideomycetes; Capnodiales; Neodevriesiaceae; Neodevriesia	0	0.000168394
Neophaeomoniella	Fungi; Ascomycota; Eurotiomycetes; Phaeomoniellales; Phaeomoniellales_fam_Incertae_sedis; Neophaeomoniella	2.85954e-05	0
Neosetophoma	Fungi; Ascomycota; Dothideomycetes; Pleosporales; Phaeosphaeriaceae; Neosetophoma	0	0.000321479
Ochroconis	Fungi; Ascomycota; Dothideomycetes; Venturiales; Sympoventuriaceae; Ochroconis	0	4.59256e-05
Oidiodendron	Fungi; Ascomycota; Leotiomycetes; Helotiales; Myxotrichaceae; Oidiodendron	2.85954e-05	0
Ophiognomonia	Fungi; Ascomycota; Sordariomycetes; Diaporthales; Gnomoniaceae; Ophiognomonia	0.000171572	0
Ophiostoma	Fungi; Ascomycota; Sordariomycetes; Ophiostomatales; Ophiostomataceae; Ophiostoma	0	0.000183703
Panellus	Fungi; Basidiomycota; Agaricomycetes; Agaricales; Tricholomataceae; Panellus	2.85954e-05	0
Penicillium	Fungi; Ascomycota; Eurotiomycetes; Eurotiales; Aspergillaceae; Penicillium	0.00130586	0.00903204
Peniophora	Fungi; Basidiomycota; Agaricomycetes; Russulales; Peniophoraceae; Peniophora	0.00739668	0.00134715
Perusta	Fungi; Ascomycota; Dothideomycetes; Dothideomycetes_ord_Incertae_sedis; Dothideomycetes_fam_Incertae_sedis; Perusta	0.000142977	0
Pestalotiopsis	Fungi; Ascomycota; Sordariomycetes; Xylariales; Sporocadaceae; Pestalotiopsis	3.81272e-05	9.18513e-05
Petriellopsis	Fungi; Ascomycota; Sordariomycetes; Microascales; Microascaceae; Petriellopsis	4.7659e-05	0
Peziza	Fungi; Ascomycota; Pezizomycetes; Pezizales; Pezizaceae; Peziza	0	0.000137777
Phacidium	Fungi; Ascomycota; Leotiomycetes; Phacidiales; Phacidiaceae; Phacidium	0.000533781	0
Phanerochaete	Fungi; Basidiomycota; Agaricomycetes; Polyporales; Phanerochaetaceae; Phanerochaete	0.000181104	0.000260245
Phellinus	Fungi; Basidiomycota; Agaricomycetes; Hymenochaetales; Hymenochaetaceae; Phellinus	0.000400336	0.0012553
Phlebia	Fungi; Basidiomycota; Agaricomycetes; Corticiales; Corticiaceae; Phlebia	0.000142977	0
Phlebiella	Fungi; Basidiomycota; Agaricomycetes; Corticiales; Corticiaceae; Phlebiella	6.67226e-05	0.00163801
Phlebiopsis	Fungi; Basidiomycota; Agaricomycetes; Polyporales; Phanerochaetaceae; Phlebiopsis	0.00047659	0.00133184
Pilatoporus	Fungi; Basidiomycota; Agaricomycetes; Polyporales; Fomitopsidaceae; Pilatoporus	9.5318e-05	0
Piptoporus	Fungi; Basidiomycota; Agaricomycetes; Polyporales; Fomitopsidaceae; Piptoporus	0.000247827	0.00237282
Placynthiella	Fungi; Ascomycota; Lecanoromycetes; Trapeliales; Trapeliaceae; Placynthiella	0	0.000275554
Pleurotus	Fungi; Basidiomycota; Agaricomycetes; Agaricales; Pleurotaceae; Pleurotus	1.90636e-05	0.00021432
Plicaturopsis	Fungi; Basidiomycota; Agaricomycetes; Amylocorticiales; Amylocorticiales_fam_Incertae_sedis; Plicaturopsis	9.5318e-06	0.00114814
Preussia	Fungi; Ascomycota; Dothideomycetes; Pleosporales; Sporormiaceae; Preussia	0.000895989	0
Protomyces	Fungi; Ascomycota; Taphrinomycetes; Taphrinales; Protomycetaceae; Protomyces	3.81272e-05	0
Pseudochaete	Fungi; Basidiomycota; Agaricomycetes; Hymenochaetales; Hymenochaetaceae; Pseudochaete	0	0.000382714
Pseudogymnoascus	Fungi; Ascomycota; Leotiomycetes; Leotiomycetes_ord_Incertae_sedis; Pseudeurotiaceae; Pseudogymnoascus	6.67226e-05	0
Pseudotaeniolina	Fungi; Ascomycota; Ascomycota_cls_Incertae_sedis; Ascomycota_ord_Incertae_sedis; Ascomycota_fam_Incertae_sedis; Pseudotaeniolina	0	0.00073481
Pucciniastrum	Fungi; Basidiomycota; Pucciniomycetes; Pucciniales; Pucciniastraceae; Pucciniastrum	5.71908e-05	0
Punctularia	Fungi; Basidiomycota; Agaricomycetes; Corticiales; Punctulariaceae; Punctularia	9.5318e-05	0
Pyrenochaetopsis	Fungi; Ascomycota; Dothideomycetes; Pleosporales; Cucurbitariaceae; Pyrenochaetopsis	0	0.000168394
Pyrenopeziza	Fungi; Ascomycota; Leotiomycetes; Helotiales; Dermateaceae; Pyrenopeziza	0	0.000306171
Radulidium	Fungi; Ascomycota; Ascomycota_cls_Incertae_sedis; Ascomycota_ord_Incertae_sedis; Ascomycota_fam_Incertae_sedis; Radulidium	0.000152509	0
Ramularia	Fungi; Ascomycota; Dothideomycetes; Capnodiales; Mycosphaerellaceae; Ramularia	0.000610035	0.00221974
Rasamsonia	Fungi; Ascomycota; Eurotiomycetes; Eurotiales; Trichocomaceae; Rasamsonia	3.81272e-05	0
Resinicium	Fungi; Basidiomycota; Agaricomycetes; Hymenochaetales; Hymenochaetales_fam_Incertae_sedis; Resinicium	0.000305018	0.000581725
Rhodosporidiobolus	Fungi; Basidiomycota; Microbotryomycetes; Sporidiobolales; Sporidiobolaceae; Rhodosporidiobolus	0	0.000367405
Rhodotorula	Fungi; Basidiomycota; Microbotryomycetes; Sporidiobolales; Sporidiobolaceae; Rhodotorula	0.000133445	0.0030464
Saccharomyces	Fungi; Ascomycota; Saccharomycetes; Saccharomycetales; Saccharomycetaceae; Saccharomyces	4.7659e-05	0.0198858
Sakaguchia	Fungi; Basidiomycota; Cystobasidiomycetes; Erythrobasidiales; Erythrobasidiales_fam_Incertae_sedis; Sakaguchia	0.000676758	0
Sarocladium	Fungi; Ascomycota; Sordariomycetes; Hypocreales; Hypocreales_fam_Incertae_sedis; Sarocladium	0.000152509	0
Schizophyllum	Fungi; Basidiomycota; Agaricomycetes; Polyporales; Schizophyllaceae; Schizophyllum	0.005395	0.0375212
Sclerostagonospora	Fungi; Ascomycota; Dothideomycetes; Pleosporales; Phaeosphaeriaceae; Sclerostagonospora	0.000257359	0.000474565
Sclerotinia	Fungi; Ascomycota; Leotiomycetes; Helotiales; Sclerotiniaceae; Sclerotinia	0.00119147	0.00156147
Scoliciosporum	Fungi; Ascomycota; Lecanoromycetes; Lecanorales; Lecanoraceae; Scoliciosporum	0	0.00427108
Scopulariopsis	Fungi; Ascomycota; Sordariomycetes; Microascales; Microascaceae; Scopulariopsis	6.67226e-05	0
Seimatosporium	Fungi; Ascomycota; Sordariomycetes; Xylariales; Amphisphaeriaceae; Seimatosporium	0.000571908	0
Septofusidium	Fungi; Ascomycota; Sordariomycetes; Hypocreales; Tilachlidiaceae; Septofusidium	0	0
Septoria	Fungi; Ascomycota; Dothideomycetes; Capnodiales; Mycosphaerellaceae; Septoria	5.71908e-05	0
Sistotrema	Fungi; Basidiomycota; Agaricomycetes; Cantharellales; Cantharellales_fam_Incertae_sedis; Sistotrema	0.0302444	0.02555
Sistotremastrum	Fungi; Basidiomycota; Agaricomycetes; Trechisporales; Hydnodontaceae; Sistotremastrum	0.000857862	0.00183703
Spegazzinia	Fungi; Ascomycota; Dothideomycetes; Pleosporales; Didymosphaeriaceae; Spegazzinia	0	0.00133184
Sphaerulina	Fungi; Ascomycota; Dothideomycetes; Capnodiales; Mycosphaerellaceae; Sphaerulina	0.000524249	0
Sporobolomyces	Fungi; Basidiomycota; Microbotryomycetes; Sporidiobolales; Sporidiobolaceae; Sporobolomyces	0.00218278	0.00962907
Steccherinum	Fungi; Basidiomycota; Agaricomycetes; Polyporales; Polyporales_fam_Incertae_sedis; Steccherinum	0.000247827	0.000597033
Stemphylium	Fungi; Ascomycota; Dothideomycetes; Pleosporales; Pleosporaceae; Stemphylium	0.0037174	0
Stereum	Fungi; Basidiomycota; Agaricomycetes; Russulales; Stereaceae; Stereum	0.00608129	0.0220749
Sterigmatomyces	Fungi; Basidiomycota; Agaricostilbomycetes; Agaricostilbales; Agaricostilbaceae; Sterigmatomyces	0	0.000122468
Strobilurus	Fungi; Basidiomycota; Agaricomycetes; Agaricales; Physalacriaceae; Strobilurus	0.00555704	0.0146656
Symmetrospora	Fungi; Basidiomycota; Cystobasidiomycetes; Cystobasidiomycetes_ord_Incertae_sedis; Cystobasidiomycetes_fam_Incertae_sedis; Symmetrospora	3.81272e-05	0.000367405
Talaromyces	Fungi; Ascomycota; Eurotiomycetes; Eurotiales; Trichocomaceae; Talaromyces	8.57862e-05	0
Taphrina	Fungi; Ascomycota; Taphrinomycetes; Taphrinales; Taphrinaceae; Taphrina	0.000819735	0
Teichospora	Fungi; Ascomycota; Dothideomycetes; Pleosporales; Teichosporaceae; Teichospora	0	0.000612342
Tetrachaetum	Fungi; Ascomycota; Leotiomycetes; Helotiales; Helotiales_fam_Incertae_sedis; Tetrachaetum	0.00010485	0.000122468
Thelebolus	Fungi; Ascomycota; Leotiomycetes; Thelebolales; Thelebolaceae; Thelebolus	0.00261171	0.00174517
Thermomyces	Fungi; Ascomycota; Eurotiomycetes; Eurotiales; Trichocomaceae; Thermomyces	2.85954e-05	0
Tilletiopsis	Fungi; Basidiomycota; Exobasidiomycetes; Entylomatales; Entylomatales_fam_Incertae_sedis; Tilletiopsis	0	0.000566416
Torula	Fungi; Ascomycota; Dothideomycetes; Pleosporales; Torulaceae; Torula	4.7659e-05	0.00123999
Torulaspora	Fungi; Ascomycota; Saccharomycetes; Saccharomycetales; Saccharomycetaceae; Torulaspora	0	7.65427e-05
Trametes	Fungi; Basidiomycota; Agaricomycetes; Polyporales; Coriolaceae; Trametes	0.0158323	0.0260858
Trechispora	Fungi; Basidiomycota; Agaricomycetes; Trechisporales; Hydnodontaceae; Trechispora	0	0.000275554
Trichaptum	Fungi; Basidiomycota; Agaricomycetes; Polyporales; Polyporaceae; Trichaptum	0.000257359	0.000336788
Trichoderma	Fungi; Ascomycota; Sordariomycetes; Hypocreales; Hypocreaceae; Trichoderma	4.7659e-05	0
Trichomerium	Fungi; Ascomycota; Eurotiomycetes; Chaetothyriales; Trichomeriaceae; Trichomerium	0	0.000811353
Trichopezizella	Fungi; Ascomycota; Leotiomycetes; Helotiales; Hyaloscyphaceae; Trichopezizella	0	0.000290862
Trichosporon	Fungi; Basidiomycota; Tremellomycetes; Trichosporonales; Trichosporonaceae; Trichosporon	0.00336472	0.0151708
Truncatella	Fungi; Ascomycota; Sordariomycetes; Xylariales; Bartaliniaceae; Truncatella	0.000200168	0
Tubaria	Fungi; Basidiomycota; Agaricomycetes; Agaricales; Strophariaceae; Tubaria	0.000486122	9.18513e-05
Tubulicrinis	Fungi; Basidiomycota; Agaricomycetes; Hymenochaetales; Tubulicrinaceae; Tubulicrinis	2.85954e-05	0
Tulostoma	Fungi; Basidiomycota; Agaricomycetes; Agaricales; Agaricaceae; Tulostoma	0.000314549	3.06171e-05
Typhula	Fungi; Basidiomycota; Agaricomycetes; Agaricales; Typhulaceae; Typhula	0.000324081	0
Udeniomyces	Fungi; Basidiomycota; Tremellomycetes; Cystofilobasidiales; Mrakiaceae; Udeniomyces	0.00586206	0.0156913
Uncobasidium	Fungi; Basidiomycota; Agaricomycetes; Polyporales; Meruliaceae; Uncobasidium	0	0.00062765
Unidentified-01	Fungi; Ascomycota; Dothideomycetes; Botryosphaeriales; Unidentified; Unidentified	0	7.65427e-05
Unidentified-02	Fungi; Ascomycota; Dothideomycetes; Capnodiales; Cladosporiaceae; Unidentified	9.5318e-05	0
Unidentified-03	Fungi; Ascomycota; Dothideomycetes; Capnodiales; Mycosphaerellaceae; Unidentified	0.000686289	0.000199011
Unidentified-04	Fungi; Ascomycota; Dothideomycetes; Capnodiales; Neodevriesiaceae; Unidentified	5.71908e-05	0
Unidentified-05	Fungi; Ascomycota; Dothideomycetes; Capnodiales; Unidentified; Unidentified	0.000276422	0.0021585
Unidentified-06	Fungi; Ascomycota; Dothideomycetes; Dothideales; Unidentified; Unidentified	3.81272e-05	0
Unidentified-07	Fungi; Ascomycota; Dothideomycetes; Pleosporales; Leptosphaeriaceae; Unidentified	6.67226e-05	0
Unidentified-08	Fungi; Ascomycota; Dothideomycetes; Pleosporales; Phaeosphaeriaceae; Unidentified	0.0124009	0.00260245
Unidentified-09	Fungi; Ascomycota; Dothideomycetes; Pleosporales; Unidentified; Unidentified	0.00590018	0.00626119
Unidentified-10	Fungi; Ascomycota; Dothideomycetes; Unidentified; Unidentified; Unidentified	0.00840705	0.00486812
Unidentified-11	Fungi; Ascomycota; Dothideomycetes; Venturiales; Unidentified; Unidentified	0.0002097	0
Unidentified-12	Fungi; Ascomycota; Eurotiomycetes; Chaetothyriales; Trichomeriaceae; Unidentified	2.85954e-05	0.000199011
Unidentified-13	Fungi; Ascomycota; Eurotiomycetes; Chaetothyriales; Unidentified; Unidentified	0.000314549	0.000719502
Unidentified-14	Fungi; Ascomycota; Leotiomycetes; Helotiales; Hyaloscyphaceae; Unidentified	5.71908e-05	0
Unidentified-15	Fungi; Ascomycota; Leotiomycetes; Helotiales; Unidentified; Unidentified	0.00270703	0.00309233
Unidentified-16	Fungi; Ascomycota; Leotiomycetes; Leotiomycetes_ord_Incertae_sedis; Pseudeurotiaceae; Unidentified	0.00058144	0.000336788
Unidentified-17	Fungi; Ascomycota; Leotiomycetes; Rhytismatales; Unidentified; Unidentified	0.000123913	0
Unidentified-18	Fungi; Ascomycota; Pezizomycetes; Pezizales; Ascobolaceae; Unidentified	3.81272e-05	0
Unidentified-20	Fungi; Ascomycota; Saccharomycetes; Saccharomycetales; Unidentified; Unidentified	0	4.59256e-05
Unidentified-21	Fungi; Ascomycota; Sordariomycetes; Chaetosphaeriales; Chaetosphaeriaceae; Unidentified	5.71908e-05	0
Unidentified-22	Fungi; Ascomycota; Sordariomycetes; Diaporthales; Valsaceae; Unidentified	0.00010485	0
Unidentified-23	Fungi; Ascomycota; Sordariomycetes; Glomerellales; Plectosphaerellaceae; Unidentified	2.85954e-05	0
Unidentified-24	Fungi; Ascomycota; Sordariomycetes; Hypocreales; Cordycipitaceae; Unidentified	6.67226e-05	9.18513e-05
Unidentified-25	Fungi; Ascomycota; Sordariomycetes; Hypocreales; Nectriaceae; Unidentified	7.62544e-05	0.00163801
Unidentified-26	Fungi; Ascomycota; Sordariomycetes; Hypocreales; Stachybotryaceae; Unidentified	0	0.000597033
Unidentified-27	Fungi; Ascomycota; Sordariomycetes; Hypocreales; Unidentified; Unidentified	0.000123913	0
Unidentified-28	Fungi; Ascomycota; Sordariomycetes; Unidentified; Unidentified; Unidentified	0.000190636	0.000750119
Unidentified-29	Fungi; Ascomycota; Sordariomycetes; Xylariales; Diatrypaceae; Unidentified	0.000200168	0.00303109
Unidentified-30	Fungi; Ascomycota; Sordariomycetes; Xylariales; Xylariaceae; Unidentified	6.67226e-05	0
Unidentified-31	Fungi; Ascomycota; Unidentified; Unidentified; Unidentified; Unidentified	0.0117527	0.0094913
Unidentified-32	Fungi; Basidiomycota; Agaricomycetes; Agaricales; Clavariaceae; Unidentified	1.90636e-05	0
Unidentified-33	Fungi; Basidiomycota; Agaricomycetes; Agaricales; Strophariaceae; Unidentified	0.000238295	0
Unidentified-34	Fungi; Basidiomycota; Agaricomycetes; Agaricales; Unidentified; Unidentified	0.00100084	0.0039343
Unidentified-35	Fungi; Basidiomycota; Agaricomycetes; Atheliales; Atheliaceae; Unidentified	0.000934116	0.00327603
Unidentified-36	Fungi; Basidiomycota; Agaricomycetes; Cantharellales; Ceratobasidiaceae; Unidentified	0.00765403	0.0187377
Unidentified-37	Fungi; Basidiomycota; Agaricomycetes; Cantharellales; Unidentified; Unidentified	0.00544266	0.00719502
Unidentified-38	Fungi; Basidiomycota; Agaricomycetes; Corticiales; Corticiaceae; Unidentified	0.000257359	0.000489873
Unidentified-39	Fungi; Basidiomycota; Agaricomycetes; Polyporales; Unidentified; Unidentified	0.00393663	0.0160893
Unidentified-40	Fungi; Basidiomycota; Agaricomycetes; Russulales; Peniophoraceae; Unidentified	0.0066532	0.0112824
Unidentified-41	Fungi; Basidiomycota; Agaricomycetes; Russulales; Stereaceae; Unidentified	1.90636e-05	0.000780736
Unidentified-42	Fungi; Basidiomycota; Agaricomycetes; Russulales; Unidentified; Unidentified	0.00686289	0.0111293
Unidentified-43	Fungi; Basidiomycota; Agaricomycetes; Sebacinales; Serendipitaceae; Unidentified	6.67226e-05	0
Unidentified-44	Fungi; Basidiomycota; Agaricomycetes; Sebacinales; Unidentified; Unidentified	5.71908e-05	0
Unidentified-45	Fungi; Basidiomycota; Agaricomycetes; Unidentified; Unidentified; Unidentified	0.0150602	0.0501967
Unidentified-46	Fungi; Basidiomycota; Exobasidiomycetes; Entylomatales; Unidentified; Unidentified	0.00195402	0.00535799
Unidentified-47	Fungi; Basidiomycota; Malasseziomycetes; Malasseziales; Unidentified; Unidentified	0.000486122	0.00137777
Unidentified-48	Fungi; Basidiomycota; Microbotryomycetes; Sporidiobolales; Unidentified; Unidentified	5.71908e-05	0
Unidentified-49	Fungi; Basidiomycota; Tremellomycetes; Cystofilobasidiales; Unidentified; Unidentified	0.000133445	0
Unidentified-50	Fungi; Basidiomycota; Tremellomycetes; Tremellales; Unidentified; Unidentified	6.67226e-05	7.65427e-05
Unidentified-52	Fungi; Basidiomycota; Unidentified; Unidentified; Unidentified; Unidentified	0.000171572	0.000183703
Unidentified-53	Fungi; Basidiomycota; Ustilaginomycetes; Ustilaginales; Ustilaginaceae; Unidentified	6.67226e-05	0
Unidentified-54	Fungi; Chytridiomycota; Unidentified; Unidentified; Unidentified; Unidentified	1.90636e-05	0
Unidentified-56	Fungi; Rozellomycota; Rozellomycota_cls_Incertae_sedis; GS11; Unidentified; Unidentified	4.7659e-05	0
Unidentified-57	Fungi; Unidentified; Unidentified; Unidentified; Unidentified; Unidentified	0.00320268	0.00407207
Unidentified-58	Unidentified; Unidentified; Unidentified; Unidentified; Unidentified; Unidentified	0	0.000505182
{Unknown Family} Cantharellales	Fungi; Basidiomycota; Agaricomycetes; Cantharellales; ;	0.000171572	0
{Unknown Family} Pleosporales	Fungi; Ascomycota; Dothideomycetes; Pleosporales; ;	0.00246874	0.00052049
{Unknown Order} Agaricomycetes	Fungi; Basidiomycota; Agaricomycetes; ; ;	9.5318e-06	1.53085e-05
{Unknown Order} Sordariomycetes	Fungi; Ascomycota; Sordariomycetes; ; ;	0.00084833	0
Ustilago	Fungi; Basidiomycota; Ustilaginomycetes; Ustilaginales; Ustilaginaceae; Ustilago	0	0.00117876
Venturia	Fungi; Ascomycota; Dothideomycetes; Venturiales; Venturiaceae; Venturia	0.00879785	0.00275554
Vermiconia	Fungi; Ascomycota; Dothideomycetes; Capnodiales; Extremaceae; Vermiconia	0.000142977	0.000199011
Verrucocladosporium	Fungi; Ascomycota; Dothideomycetes; Capnodiales; Cladosporiaceae; Verrucocladosporium	0	0.000306171
Vishniacozyma	Fungi; Basidiomycota; Tremellomycetes; Tremellales; Bulleribasidiaceae; Vishniacozyma	0.000257359	0.00202073
Volucrispora	Fungi; Ascomycota; Ascomycota_cls_Incertae_sedis; Ascomycota_ord_Incertae_sedis; Ascomycota_fam_Incertae_sedis; Volucrispora	0.000247827	0.00433232
Vuilleminia	Fungi; Basidiomycota; Agaricomycetes; Corticiales; Vuilleminiaceae; Vuilleminia	0.00485169	0.0093229
Wallemia	Fungi; Basidiomycota; Wallemiomycetes; Wallemiales; Wallemiales_fam_Incertae_sedis; Wallemia	0.000419399	0.00209727
Wardomyces	Fungi; Ascomycota; Sordariomycetes; Microascales; Microascales_fam_Incertae_sedis; Wardomyces	0	0.00137777
Wickerhamomyces	Fungi; Ascomycota; Saccharomycetes; Saccharomycetales; Phaffomycetaceae; Wickerhamomyces	0	0.000719502
Xylodon	Fungi; Basidiomycota; Agaricomycetes; Polyporales; Schizoporaceae; Xylodon	0.000171572	0.00177579
Zymoseptoria	Fungi; Ascomycota; Dothideomycetes; Capnodiales; Mycosphaerellaceae; Zymoseptoria	0.000190636	0.0019748
N/A	N/A	0.0530731	0.0616016
